# Supplementary material for: Activation of the Nrf2/ARE Pathway Attenuates BDE-47-Induced Immunotoxicity in RAW264.7 Macrophages
Source: Biomolecules. 2026 May 1;16(5):674. doi: 10.3390/biom16050674 (PMC13204577; doi:10.3390/biom16050674)
Supplement: Supplementary file 1 [file biomolecules-16-00674-s001.zip]

Archive with 1 entries (1 files):
- biomolecules-4235931-supplementary.pdf
